# Supplementary material for: Inter-domain dynamics in the chaperone SurA and multi-site binding to its outer membrane protein clients
Source: Nat Commun. 2020 May 1;11:2155. doi: 10.1038/s41467-020-15702-1 (PMC7195389; doi:10.1038/s41467-020-15702-1)
Supplement: Supplementary file 7 — Supplementary Data 2 [file 41467_2020_15702_MOESM7_ESM.xlsx]

## Sheet: Cross-linking
	Cross-linker				Buffer
		light	heavy		Name	Concentration (mM)	pH	Temperature (°C)
	Name	DSBU	none		Potassium phosphate	10	8	25
	Elemental composition	C9O3N2H12			NaCl	none
	Molecular weight (g/mol)	426.38			DTT	none
	Solvent	DMSO			Glycerol (v/v)	none
	Spacer length (Å)	12.5			Urea	240
	Maximum Cα-Cα Distance (Å)	27.0
	a.a. target (site 1)	K, N-term
	a.a. target (site 2)	K, N-term
	a.a. target (site 3)	none
	XL modifications				Reaction conditions
		Elemental composition	Mass difference (u)		Cross-linker concentration (µM)	50-2000
	Type 0 (H2O) XL modification	C9O4N2H14	214.0954		Protein concentration (µM)	5
	Type 0 (quenching) XL modification		317.1587		Temperature (°C)	25
	Type 0 (elimination) XL modification	none	none		Reaction time (min)	45
	Type 0 (….) XL modification	none	none		DMSO final concentration (%)	2
	Type 1 XL modification	C9O3N2H12	196.0848
	Type 2 XL modification	C9O3N2H12	196.0848		Quenching
	For nomenclature of cross-link types (Type 0, 1, 2) please see literature reference Schilling et al. JASMS 2003				Name	Concentration (mM)	Temperature (°C)
					Tris	20	20
					…	none	none
	Supplier	Recombinant
	Catalog number
	Sequence	>SurA MGSSHHHHHHSSGLVPRGSHMAPQVVDKVAAVVNNGVVLESDVDGLMQSVKLNAAQARQQLPDDATLRHQIMERLIMDQIILQMGQKMGVKISDEQLDQAIANIAKQNNMTLDQMRSRLAYDGLNYNTYRNQIRKEMIISEVRNNEVRRRITILPQEVESLAQQVGNQNDASTELNLSHILIPLPENPTSDQVNEAESQARAIVDQARNGADFGKLAIAHSADQQALNGGQMGWGRIQELPGIFAQALSTAKKGDIVGPIRSGVGFHILKVNDLRGESKNISVTEVHARHILLKPSPIMTDEQARVKLEQIAADIKSGKTTFAAAAKEFSQDPGSANQGGDLGWATPDIFDPAFRDALTRLNKGQMSAPVHSSFGWHLIELLDTRNVDKTDAA…

## Sheet: Digestion & XL enrichment
	Digestion enzyme										Enrichment protocol
	Enzyme		Trypsin	….							None
	Enzyme/protein ratio (w/w)		in gel - 0.02 μg.μL-1 trypsin
	Incubation time (h)		16
	SDS-Page (%)			10
	Please paste here the SDS-Page image with legend
						Sample preparation (in-gel digestion)
							Reduction
							Concentration (mM)	Temperature (°C)	Time (min)
						DTT	none
							Alkylation
							Concentration (mM)	Temperature (°C)	Time (min)
						IAA	none
							….
							Concentration (mM)	Temperature (°C)	Time (min)
						….

## Sheet: HPLC
	HPLC-system	Waters Acquity M-Class nano system
		Name	Dimension (µm x mm)	Particle size (µm)	Pore size (Å)
	Precolumn	C18, M-Class Symmetry (Waters)	180 x 20	5	100
	Separation column	Acquity M-Class C18 (Waters)	75 x 150	1.8	100
	HPLC parameters
	Solvent A	water + 0.1% formic acid
	Solvent B	acetonitrile + 0.1% formic acid
	Gradient	1 % to 50 % B (60 min)
	Flow rate (nL/min)	300
	Column temperature (°C)	40
	Injected volume (µl)	5
	Injected amount of peptide mixture (µg)	not quantified

## Sheet: ESI-MS
	Mass spectrometer	Orbitrap Q Exactive (Thermo Fisher Scientific)		Further details
	ESI-source	Nanospray Flex Ion Source (Thermo Fisher Scientific)		Please describe additional parameters. Example: Dynamic exclusion (exclusion duration of 60 s. Precursor selection mode: top 15 s/most intense.
	Full MS mode
	Mass range (m/z)	500-2000
	Resolving power	120000
	Tandem MS mode
	Intensity threshold	5.0 e3
	Isolation window (m/z)	2
	Resolving power	15000
	Charge states	3-8
	Fragmentation method	HCD (30 % NCE)
	Fragmentation method	none
	…
	MS3 mode
	MS/MS Isolation window (m/z)	none
	MS3 Isolation window (m/z)	none
	Resolution	none
	MS/MS Fragmentation method	none
	MS/MS Fragmentation method	none
	MS3 Fragmentation method	none
	MS3 Fragmentation method	none
	…

## Sheet: Data Analysis
	RAW data conversion				Manual validation criteria
	Software	PEAKS Studio (Bioinformatics Solutions)			Please describe additional parameters. 2)Manual validation was performed to ensure that both peptides were thoroughly sequenced, if not they were discarded. All spectra were also manually verified to ensure that fragment ions from the crosslinker were present.
	Software release	8.5
	Output file format	mgf
	Mass tolerance precursor grouping	2 ppm
	Cross-Link Identification
	Software	MeroX
	Software release	1.6.6
	License	Freeware
	Web-link	www.stavrox.com
	a.a. target (site 1)	K, N-term
	a.a. target (site 2)	K, N-term
	a.a. target (site 3)	none
	Enzyme specificity	R, K
	Missed cleavages	R (3), K (3)
	Static modifications	none
	Variable modifications	Oxidation (2, M)
	Peptide length	3-20
	Charge states	3-6
	Mass accuracy (precursor ion)	10 ppm
	Mass accuracy (MS/MS product ions)	10 ppm
	Mass accuracy (MS3 product ions)	none
	FDR	5 %			Details of decoy algorithm
	S/N threshold	2			Shuffle sequences
	Decoy analysis	yes
	Maual validation	yes
	MS-cleavable cross-linker
		Number	Relative intensity
	Essential cross-linker fragments	up to 1 missing fragment	none
