# Supplementary material for: Inter-domain dynamics in the chaperone SurA and multi-site binding to its outer membrane protein clients
Source: Nat Commun. 2020 May 1;11:2155. doi: 10.1038/s41467-020-15702-1 (PMC7195389; doi:10.1038/s41467-020-15702-1)
Supplement: Supplementary file 9 — Source Data [file 41467_2020_15702_MOESM9_ESM.xlsx]

## Sheet: Figure 4a
Figure 1a	SurA - SurA OmpX
										Lane
										1	Molecular weight marker
										2	blank
										3	SurA	50 μM DSBU
										4	SurA	50 μM DSBU
										5	blank
										6	SurA + OmpX	no added DSBU
										7	SurA + OmpX	50 μM DSBU
										8	SurA + OmpX	125 μM DSBU
										9	SurA + OmpX	250 μM DSBU
										10	SurA + OmpX	500 μM DSBU
										11	SurA + OmpX	1000 μM DSBU
										12	SurA + OmpX	2000 μM DSBU

## Sheet: Figure 5a
Figure 1a	SurA Tag transfer
										Lane
										1	Molecular weight marker
										2	blank
										3	SurA	with M41C OmpX + irradiation
										4	SurA	with I102C OmpX + irradiation
										5	SurA	with K122C OmpX + irradiation
										6	SurA	with V167C OmpX + irradiation
										7	blank
										8	SurA	with M41C OmpX + irradiation + DTT
										9	SurA	with I102C OmpX + irradiation + DTT
										10	SurA	with K122C OmpX + irradiation + DTT
										11	SurA	with V167C OmpX + irradiation + DTT

## Sheet: Supplementary Fig 8b
Figure 1a	SurA Tag transfer
										Lane
										1	Molecular weight marker
										2	blank
										3	SurA	with M41C OmpX + irradiation
										4	SurA	with I102C OmpX + irradiation
										5	SurA	with K122C OmpX + irradiation
										6	SurA	with V167C OmpX + irradiation
										7	blank
										8	SurA	with M41C OmpX + irradiation + DTT
										9	SurA	with I102C OmpX + irradiation + DTT
										10	SurA	with K122C OmpX + irradiation + DTT
										11	SurA	with V167C OmpX + irradiation + DTT

## Sheet: Supplementary Fig 7
Concentration of SurA (nM)	Repeat 1	Repeat 2	Repeat 3
3.052	913.473	912.917	902.123
6.104	917.256	913.322	908.627
12.207	914.302	921.32	904.695
24.414	904.851	899.028	908.852
48.828	911.422	905.56	908.409
97.656	898.741	908.39	904.304
195.312	893.959	904.666	901.794
390.625	885.169	885.169	885.577
781.25	833.574	857.202	849.785
1562.5	813.421	811.602	817.47
3125	793.322	788.793	789.063
6250	782.262	787.563	784.835
12500	805.721	781.706	782.96

## Sheet: Supplementary Table 2
488-Q85C	0.15	0.13	0.14
488-N193C	0.18	0.16	0.15
488-E301C	0.16	0.15	0.17
594-Q85C	0.11	0.15	0.07
594-N193C	0.07	0.07	0.2
594-E301C	0.1	0.17	0.21
488-Q85C + OmpX + urea	0.14	0.1	0.11
488-N193C + OmpX + urea	0.13	0.14	0.16
488-E301C + OmpX + urea	0.09	0.1	0.11
594-Q85C + OmpX + urea	0.08	0.13	0.24
594-N193C + OmpX + urea	0.2	0.15	0.17
594-E301C + OmpX + urea	0.14	0.2	0.17
488-Q85C + urea	0.1	0.12	0.1
488-N193C + urea	0.12	0.11	0.11
488-E301C + urea	0.11	0.15	0.15
594-Q85C + urea	0.15	0.14	0.24
594-N193C + urea	0.19	0.23	0.22
594-E301C + urea	0.18	0.15	0.11
